# Supplementary material for: Implementation and evaluation of personal genetic testing as part of genomics analysis courses in German universities
Source: BMC Med Genomics. 2023 Apr 5;16:73. doi: 10.1186/s12920-023-01503-0 (PMC10074719; doi:10.1186/s12920-023-01503-0)
Supplement: Supplementary file 5 — Additional file 5. Comparison of questionnaire results between different questionnaires in one course year (p-values < 0.1). [file 12920_2023_1503_MOESM5_ESM.xlsx]

## Sheet: evolution_table
Supplement 5. Table containing comparisons of questionnaire results between different questionnaires within the same iteration of the course. For paired analyses (HPI; pseudonymized questionnaires), McNemar’s test was used for binary data, and Wilcoxon's Signed Rank test was used for categorical data with more than two categories. Where this was not possible (TUM; completely anonymous questionnai…
Question	University	Course year	Comparison	P-value	Test method	Effect size	Effect size interpretation	Responses (1: positive response; 0: neutral response; -1: negative response)	Average responses	Difference in averages
I want to (Q1, Q2) or did (Q3, Q4; Q4: monogenic) assess my personal disease risk.	HPI	2020	Q1 <> Q2	1	wilcoxon.signed.rank	0.0522708	small	Q1: 1, 1, 1, 1, 1, 0; Q2: 1, 1, 1, -1, 1, 1	0.83, 0.67	-0.16
I want to (Q1, Q2) or did (Q3, Q4; Q4: polygenic) assess my personal disease risk.	HPI	2020	Q1 <> Q2	1	wilcoxon.signed.rank	0.0522708	small	Q1: 1, 1, 1, 1, 1, 0; Q2: 1, 1, 1, -1, 1, 1	0.83, 0.67	-0.16
I want to (Q1, Q2) or did (Q3, Q4; Q4: monogenic) assess my personal disease risk.	HPI	2020	Q1 <> Q3	0.0262683	wilcoxon.signed.rank	0.952579	large	Q1: 1, 1, 1, 1, 1, 0; Q3: -1, -1, -1, -1, -1, -1	0.83, -1	-1.83
I want to (Q1, Q2) or did (Q3, Q4; Q4: monogenic) assess my personal disease risk.	HPI	2020	Q2 <> Q3	0.0368884	wilcoxon.signed.rank	0.912871	large	Q2: 1, 1, 1, -1, 1, 1; Q3: -1, -1, -1, -1, -1, -1	0.67, -1	-1.67
I want to (Q1, Q2) or did (Q3, Q4; Q4: polygenic) assess my personal disease risk.	HPI	2020	Q1 <> Q3	0.0262683	wilcoxon.signed.rank	0.952579	large	Q1: 1, 1, 1, 1, 1, 0; Q3: -1, -1, -1, -1, -1, -1	0.83, -1	-1.83
I want to (Q1, Q2) or did (Q3, Q4; Q4: polygenic) assess my personal disease risk.	HPI	2020	Q2 <> Q3	0.0368884	wilcoxon.signed.rank	0.912871	large	Q2: 1, 1, 1, -1, 1, 1; Q3: -1, -1, -1, -1, -1, -1	0.67, -1	-1.67
I want to (Q1, Q2) or did (Q3, Q4; Q4: monogenic) assess my personal disease risk.	HPI	2020	Q1 <> Q4	0.088973	wilcoxon.signed.rank	0.944911	large	Q1: 1, 1, 1, 1, 1, 0; Q4: -1, -1, NA, -1, NA, -1	0.83, -1	-1.83
I want to (Q1, Q2) or did (Q3, Q4; Q4: monogenic) assess my personal disease risk.	HPI	2020	Q2 <> Q4	0.148915	wilcoxon.signed.rank	0.866025	large	Q2: 1, 1, 1, -1, 1, 1; Q4: -1, -1, NA, -1, NA, -1	0.67, -1	-1.67
I want to (Q1, Q2) or did (Q3, Q4; Q4: polygenic) assess my personal disease risk.	HPI	2020	Q1 <> Q4	0.088973	wilcoxon.signed.rank	0.944911	large	Q1: 1, 1, 1, 1, 1, 0; Q4: -1, -1, NA, -1, NA, -1	0.83, -1	-1.83
I want to (Q1, Q2) or did (Q3, Q4; Q4: polygenic) assess my personal disease risk.	HPI	2020	Q2 <> Q4	0.148915	wilcoxon.signed.rank	0.866025	large	Q2: 1, 1, 1, -1, 1, 1; Q4: -1, -1, NA, -1, NA, -1	0.67, -1	-1.67
I want to (Q1, Q2) or did (Q3, Q4) calculate my genetic ancestry.	HPI	2020	Q1 <> Q2	0.77283	wilcoxon.signed.rank	0.235702	small	Q1: 1, 1, 1, 1, 0, 0; Q2: 1, 1, 0, 1, 1, 1	0.67, 0.83	0.16
I want to (Q1, Q2) or did (Q3, Q4) calculate my genetic ancestry.	HPI	2020	Q1 <> Q3	0.0305448	wilcoxon.signed.rank	0.927173	large	Q1: 1, 1, 1, 1, 0, 0; Q3: -1, -1, -1, -1, -1, -1	0.67, -1	-1.67
I want to (Q1, Q2) or did (Q3, Q4) calculate my genetic ancestry.	HPI	2020	Q2 <> Q3	0.0262683	wilcoxon.signed.rank	0.952579	large	Q2: 1, 1, 0, 1, 1, 1; Q3: -1, -1, -1, -1, -1, -1	0.83, -1	-1.83
I want to (Q1, Q2) or did (Q3, Q4) calculate my genetic ancestry.	HPI	2020	Q1 <> Q4	0.173568	wilcoxon.signed.rank	0.842927	large	Q1: 1, 1, 1, 1, 0, 0; Q4: 1, NA, NA, -1, -1, -1	0.67, -0.5	-1.17
I want to (Q1, Q2) or did (Q3, Q4) calculate my genetic ancestry.	HPI	2020	Q2 <> Q4	0.148915	wilcoxon.signed.rank	0.866025	large	Q2: 1, 1, 0, 1, 1, 1; Q4: 1, NA, NA, -1, -1, -1	0.83, -0.5	-1.33
PGT is useful to inform family members about health risks	HPI	2020	Q1 <> Q2	0.77283	wilcoxon.signed.rank	0.204124	small	Q1: 1, 1, 1, 1, 1, 0, 0, -1; Q2: 1, 0, 1, 1, 1, 1, 1, -1	0.5, 0.62	0.12
PGT is useful to inform family members about health risks	HPI	2020	Q1 <> Q3	0.0862756	wilcoxon.signed.rank	0.632962	large	Q1: 1, 1, 1, 1, 1, 0, 0, -1; Q3: 0, -1, 1, -1, -1, -1, 1, -1	0.5, -0.38	-0.88
PGT is useful to inform family members about health risks	HPI	2020	Q2 <> Q3	0.0533369	wilcoxon.signed.rank	0.774597	large	Q2: 1, 0, 1, 1, 1, 1, 1, -1; Q3: 0, -1, 1, -1, -1, -1, 1, -1	0.62, -0.38	-1
PGT is useful to inform family members about health risks (Q1-Q3), I would recommend PGT to relatives and friends who have not taken the course (Q4).	HPI	2020	Q1 <> Q2	0.77283	wilcoxon.signed.rank	0.235702	small	Q1: 1, 1, 1, 1, 0, 0; Q2: 1, 0, 1, 1, 1, 1	0.67, 0.83	0.16
PGT is useful to inform family members about health risks (Q1-Q3), I would recommend PGT to relatives and friends who have not taken the course (Q4).	HPI	2020	Q1 <> Q3	0.0862756	wilcoxon.signed.rank	0.74407	large	Q1: 1, 1, 1, 1, 0, 0; Q3: 0, -1, -1, -1, -1, 1	0.67, -0.5	-1.17
PGT is useful to inform family members about health risks (Q1-Q3), I would recommend PGT to relatives and friends who have not taken the course (Q4).	HPI	2020	Q2 <> Q3	0.0533369	wilcoxon.signed.rank	0.872872	large	Q2: 1, 0, 1, 1, 1, 1; Q3: 0, -1, -1, -1, -1, 1	0.83, -0.5	-1.33
PGT is useful to inform family members about health risks (Q1-Q3), I would recommend PGT to relatives and friends who have not taken the course (Q4).	HPI	2020	Q1 <> Q4	0.577469	wilcoxon.signed.rank	0.177123	small	Q1: 1, 1, 1, 1, 0, 0; Q4: 1, 1, -1, -1, 1, 1	0.67, 0.33	-0.34
PGT is useful to inform family members about health risks (Q1-Q3), I would recommend PGT to relatives and friends who have not taken the course (Q4).	HPI	2020	Q2 <> Q4	0.414216	wilcoxon.signed.rank	0.326732	moderate	Q2: 1, 0, 1, 1, 1, 1; Q4: 1, 1, -1, -1, 1, 1	0.83, 0.33	-0.5
PGT is useful to inform family members about health risks (Q1-Q3), I would recommend PGT to relatives and friends who have not taken the course (Q4).	HPI	2020	Q3 <> Q4	0.173568	wilcoxon.signed.rank	0.70014	large	Q3: 0, -1, -1, -1, -1, 1; Q4: 1, 1, -1, -1, 1, 1	-0.5, 0.33	0.83
PGT results are not predictive (I cannot be sure a condition indicated by the results will break out)	HPI	2020	Q1 <> Q2	0.371093	wilcoxon.signed.rank	0.574979	large	Q1: 1, 0, 1, 0, -1, 0, NA, -1; Q2: 1, 0, 1, 1, 1, 0, 0, NA	0, 0.57	0.57
PGT results are not predictive (I cannot be sure a condition indicated by the results will break out)	HPI	2020	Q1 <> Q3	0.0477149	wilcoxon.signed.rank	0.828742	large	Q1: 1, 0, 1, 0, -1, 0, NA, -1; Q3: 1, 1, 1, 1, 1, 1, 0, 0	0, 0.75	0.75
PGT results are not predictive (I cannot be sure a condition indicated by the results will break out)	HPI	2020	Q2 <> Q3	0.345779	wilcoxon.signed.rank	0.534522	large	Q2: 1, 0, 1, 1, 1, 0, 0, NA; Q3: 1, 1, 1, 1, 1, 1, 0, 0	0.57, 0.75	0.18
Regarding PGT, I have concerns about privacy	HPI	2020	Q1 <> Q2	0.203092	wilcoxon.signed.rank	0.493881	moderate	Q1: 1, 1, 1, 0, -1, -1, -1, -1; Q2: 0, 0, -1, -1, 0, -1, -1, -1	-0.12, -0.62	-0.5
Regarding PGT, I have concerns about privacy	HPI	2020	Q1 <> Q3	0.088973	wilcoxon.signed.rank	0.700913	large	Q1: 1, 1, 1, 0, -1, -1, -1, -1; Q3: 0, 0, -1, -1, -1, -1, -1, -1	-0.12, -0.75	-0.63
Regarding PGT, I have concerns about privacy	HPI	2020	Q2 <> Q3	1	wilcoxon.signed.rank	0.353553	moderate	Q2: 0, 0, -1, -1, 0, -1, -1, -1; Q3: 0, 0, -1, -1, -1, -1, -1, -1	-0.62, -0.75	-0.13
I get unwanted information from PGT	HPI	2020	Q1 <> Q2	0.148915	wilcoxon.signed.rank	0.612372	large	Q1: -1, 0, 0, 0, -1, -1, -1, -1; Q2: -1, 1, 1, 0, 0, -1, -1, -1	-0.62, -0.25	0.37
I get unwanted information from PGT	HPI	2020	Q1 <> Q3	0.088973	wilcoxon.signed.rank	0.700913	large	Q1: -1, 0, 0, 0, -1, -1, -1, -1; Q3: 1, 1, 1, 0, 0, -1, -1, -1	-0.62, 0	0.62
I get unwanted information from PGT	HPI	2020	Q2 <> Q3	1	wilcoxon.signed.rank	0.353553	moderate	Q2: -1, 1, 1, 0, 0, -1, -1, -1; Q3: 1, 1, 1, 0, 0, -1, -1, -1	-0.25, 0	0.25
I see this as an opportunity to get information that would help me improve my health and wellbeing	HPI	2020	Q1 <> Q2	1	wilcoxon.signed.rank	0.0333	small	Q1: 1, 1, 1, 1, 1, 1, -1, 0; Q2: 1, 1, 1, 1, 1, 0, 1, 0	0.62, 0.75	0.13
I see this as an opportunity to get information that would help me improve my health and wellbeing	HPI	2020	Q1 <> Q3	0.0946707	wilcoxon.signed.rank	0.699	large	Q1: 1, 1, 1, 1, 1, 1, -1, 0; Q3: 0, 0, 1, -1, 1, -1, -1, 0	0.62, -0.12	-0.74
I see this as an opportunity to get information that would help me improve my health and wellbeing	HPI	2020	Q2 <> Q3	0.0533369	wilcoxon.signed.rank	0.774597	large	Q2: 1, 1, 1, 1, 1, 0, 1, 0; Q3: 0, 0, 1, -1, 1, -1, -1, 0	0.75, -0.12	-0.87
I want to (Q1, Q2) or did (Q3, Q4; Q4: monogenic) assess my personal disease risk.	HPI	2020	Q3 <> Q4	NA	mc.nemar	NA	NA	Q3: -1, -1, -1, -1, -1, -1; Q4: -1, -1, NA, -1, NA, -1	-2	0
I want to (Q1, Q2) or did (Q3, Q4; Q4: polygenic) assess my personal disease risk.	HPI	2020	Q3 <> Q4	NA	mc.nemar	NA	NA	Q3: -1, -1, -1, -1, -1, -1; Q4: -1, -1, NA, -1, NA, -1	-2	0
I want to (Q1, Q2) or did (Q3, Q4) calculate my genetic ancestry.	HPI	2020	Q3 <> Q4	1	mc.nemar	2.33333	CIs: 0.029766, 182.909419	Q3: -1, -1, -1, -1, -1, -1; Q4: 1, NA, NA, -1, -1, -1	-1, -0.5	0.5
Please state whether you understood the concept 'the difference between array technology and whole genome sequencing'.	HPI	2020	Q1 <> Q2	1	wilcoxon.signed.rank	0	small	Q1: 1, 1, 1, -1, 1, 0, 0, -1; Q2: -1, 1, 1, 1, 1, 0, 0, -1	0.25, 0.25	0
Please state whether you understood the concept 'the difference between array technology and whole genome sequencing'.	HPI	2020	Q1 <> Q3	0.0946707	wilcoxon.signed.rank	0.698884	large	Q1: 1, 1, 1, -1, 1, 0, 0, -1; Q3: 1, 1, 1, 1, 1, 1, 1, 1	0.25, 1	0.75
Please state whether you understood the concept 'the difference between array technology and whole genome sequencing'.	HPI	2020	Q2 <> Q3	0.0946707	wilcoxon.signed.rank	0.698884	large	Q2: -1, 1, 1, 1, 1, 0, 0, -1; Q3: 1, 1, 1, 1, 1, 1, 1, 1	0.25, 1	0.75
Do you plan to (Q1-Q3) or did you (Q4) collect the password for your complete genotype data?​	TUM	2020/21	Q3 <> Q4	NA	fisher	NA	NA	Q3: Yes, Yes, Yes, Yes, Yes, Yes, Yes; Q4: Yes, Yes, Yes, Yes, Yes, Yes	1, 1	0
Did you study medicine?	HPI	2021	Q1 <> Q2	NA	mc.nemar	NA	NA	Q1: 1, -1, -1, -1, -1, -1; Q2: 1, -1, -1, -1, -1, -1	-0.67, -0.67	0
Did you study medicine?	HPI	2021	Q1 <> Q3	NA	mc.nemar	NA	NA	Q1: 1, -1, -1, -1, -1, -1; Q3: 1, -1, -1, -1, -1, -1	-0.67, -0.67	0
Did you study medicine?	HPI	2021	Q1 <> Q4	NA	mc.nemar	NA	NA	Q1: 1, -1, -1, -1, -1, -1; Q4: 1, -1, -1, -1, -1, -1	-0.67, -0.67	0
Did you study medicine?	HPI	2021	Q2 <> Q3	NA	mc.nemar	NA	NA	Q2: 1, -1, -1, -1, -1, -1; Q3: 1, -1, -1, -1, -1, -1	-0.67, -0.67	0
Did you study medicine?	HPI	2021	Q2 <> Q4	NA	mc.nemar	NA	NA	Q2: 1, -1, -1, -1, -1, -1; Q4: 1, -1, -1, -1, -1, -1	-0.67, -0.67	0
Did you study medicine?	HPI	2021	Q3 <> Q4	NA	mc.nemar	NA	NA	Q3: 1, -1, -1, -1, -1, -1; Q4: 1, -1, -1, -1, -1, -1	-0.67, -0.67	0
Do you plan to (Q1-Q3) or did you (Q4) collect the password for your complete genotype data?​	TUM	2020/21	Q1 <> Q3	NA	fisher	NA	NA	Q1: Yes, Yes, Yes, Yes, Yes, Yes, Yes, Yes; Q3: Yes, Yes, Yes, Yes, Yes, Yes, Yes	1, 1	0
Do you plan to (Q1-Q3) or did you (Q4) collect the password for your complete genotype data?​	TUM	2020/21	Q2 <> Q3	NA	fisher	NA	NA	Q2: Yes, Yes, Yes, Yes, Yes, Yes, Yes, Yes; Q3: Yes, Yes, Yes, Yes, Yes, Yes, Yes	1, 1	0
Do you plan to (Q1-Q3) or did you (Q4) collect the password for your complete genotype data?​	HPI	2021	Q1 <> Q4	1	wilcoxon.signed.rank	0.408248	moderate	Q1: 1, 1, 1, 1, 1, -1; Q4: 1, 1, 1, 1, 1, 1	0.67, 1	0.33
Do you plan to (Q1-Q3) or did you (Q4) collect the password for your complete genotype data?​	HPI	2021	Q2 <> Q4	1	wilcoxon.signed.rank	0.408248	moderate	Q2: 1, 1, 1, 1, 1, -1; Q4: 1, 1, 1, 1, 1, 1	0.67, 1	0.33
Do you plan to (Q1-Q3) or did you (Q4) collect the password for your complete genotype data?​	HPI	2021	Q3 <> Q4	NA	wilcoxon.signed.rank	NA	NA	Q3: 1, 1, 1, 1, 1, 1; Q4: 1, 1, 1, 1, 1, 1	1, 1	0
Do you plan to (Q1-Q3) or did you (Q4) collect the password for your complete genotype data?​	TUM	2020/21	Q1 <> Q4	NA	fisher	NA	NA	Q1: Yes, Yes, Yes, Yes, Yes, Yes, Yes, Yes; Q4: Yes, Yes, Yes, Yes, Yes, Yes	1, 1	0
Do you plan to (Q1-Q3) or did you (Q4) collect the password for your complete genotype data?​	TUM	2020/21	Q2 <> Q4	NA	fisher	NA	NA	Q2: Yes, Yes, Yes, Yes, Yes, Yes, Yes, Yes; Q4: Yes, Yes, Yes, Yes, Yes, Yes	1, 1	0
Do you plan to (Q1-Q3) or did you (Q4) collect the password for your complete genotype data?​	HPI	2021	Q1 <> Q2	NA	wilcoxon.signed.rank	NA	NA	Q1: 1, 1, 1, 1, 1, -1; Q2: 1, 1, 1, 1, 1, -1	0.67, 0.67	0
Do you plan to (Q1-Q3) or did you (Q4) collect the password for your complete genotype data?​	HPI	2021	Q1 <> Q3	1	wilcoxon.signed.rank	0.408248	moderate	Q1: 1, 1, 1, 1, 1, -1; Q3: 1, 1, 1, 1, 1, 1	0.67, 1	0.33
Do you plan to (Q1-Q3) or did you (Q4) collect the password for your complete genotype data?​	HPI	2021	Q2 <> Q3	1	wilcoxon.signed.rank	0.408	moderate	Q2: 1, 1, 1, 1, 1, -1; Q3: 1, 1, 1, 1, 1, 1	0.67, 1	0.33
Do you plan to (Q1-Q3) or did you (Q4) collect the password for your complete genotype data?​	TUM	2020/21	Q1 <> Q2	NA	fisher	NA	NA	Q1: Yes, Yes, Yes, Yes, Yes, Yes, Yes, Yes; Q2: Yes, Yes, Yes, Yes, Yes, Yes, Yes, Yes	1, 1	0
Do you plan to (Q1-Q3) or did you (Q4) conduct analyses with your own data beyond the course?​ Option: No, I just wanted to receive my data​	HPI	2021	Q1 <> Q4	0.4795	mc.nemar	3	CIs: 0.078032, 115.337963	Q1: 1, NA, -1, -1, -1, -1; Q4: 1, 1, 1, 1, -1, -1	-0.6, 0.33	0.93
Do you plan to (Q1-Q3) or did you (Q4) conduct analyses with your own data beyond the course?​ Option: No, I just wanted to receive my data​	HPI	2021	Q2 <> Q4	0.248213	mc.nemar	0.714286	CIs: 0.010264, 49.708001	Q2: -1, NA, -1, -1, -1, -1; Q4: 1, 1, 1, 1, -1, -1	-1, 0.33	1.33
Do you plan to (Q1-Q3) or did you (Q4) conduct analyses with your own data beyond the course?​ Option: No, I just wanted to receive my data​	HPI	2021	Q3 <> Q4	0.133614	mc.nemar	0.555556	CIs: 0.008217, 37.562616	Q3: -1, -1, -1, -1, -1, -1; Q4: 1, 1, 1, 1, -1, -1	-1, 0.33	1.33
Do you plan to (Q1-Q3) or did you (Q4) conduct analyses with your own data beyond the course?​ Option: No, I just wanted to receive my data​	TUM	2020/21	Q1 <> Q4	0.164835	fisher	0.265165	small to medium	Q1: Not checked, Not checked, Not checked, Not checked, Not checked, Not checked, Not checked, Not checked; Q4: Checked, Checked, Not checked, Not checked, Not checked, Not checked	-1, -0.33	0.67
Do you plan to (Q1-Q3) or did you (Q4) conduct analyses with your own data beyond the course?​ Option: No, I just wanted to receive my data​	TUM	2020/21	Q2 <> Q4	0.164835	fisher	0.265165	small to medium	Q2: Not checked, Not checked, Not checked, Not checked, Not checked, Not checked, Not checked, Not checked; Q4: Checked, Checked, Not checked, Not checked, Not checked, Not checked	-1, -0.33	0.67
Do you plan to (Q1-Q3) or did you (Q4) conduct analyses with your own data beyond the course?​ Option: No, I just wanted to receive my data​	TUM	2020/21	Q3 <> Q4	0.192308	fisher	0.246732	small to medium	Q3: Not checked, Not checked, Not checked, Not checked, Not checked, Not checked, Not checked; Q4: Checked, Checked, Not checked, Not checked, Not checked, Not checked	-1, -0.33	0.67
Do you plan to (Q1-Q3) or did you (Q4) conduct analyses with your own data beyond the course?​ Option: No, I just wanted to receive my data​	HPI	2021	Q1 <> Q2	1	mc.nemar	3	CIs: 0.039359, 228.664466	Q1: 1, NA, -1, -1, -1, -1; Q2: -1, NA, -1, -1, -1, -1	-0.6, -1	-0.4
Do you plan to (Q1-Q3) or did you (Q4) conduct analyses with your own data beyond the course?​ Option: No, I just wanted to receive my data​	HPI	2021	Q1 <> Q3	1	mc.nemar	3	CIs: 0.039359, 228.664466	Q1: 1, NA, -1, -1, -1, -1; Q3: -1, -1, -1, -1, -1, -1	-0.6, -1	-0.4
Do you plan to (Q1-Q3) or did you (Q4) conduct analyses with your own data beyond the course?​ Option: No, I just wanted to receive my data​	HPI	2021	Q2 <> Q3	NA	mc.nemar	NA	NA	Q2: -1, NA, -1, -1, -1, -1; Q3: -1, -1, -1, -1, -1, -1	-2	0
Do you plan to (Q1-Q3) or did you (Q4) conduct analyses with your own data beyond the course?​ Option: No, I just wanted to receive my data​	TUM	2020/21	Q1 <> Q2	NA	fisher	NA	NA	Q1: Not checked, Not checked, Not checked, Not checked, Not checked, Not checked, Not checked, Not checked; Q2: Not checked, Not checked, Not checked, Not checked, Not checked, Not checked, Not checked, Not checked	-2	0
Do you plan to (Q1-Q3) or did you (Q4) conduct analyses with your own data beyond the course?​ Option: No, I just wanted to receive my data​	TUM	2020/21	Q1 <> Q3	NA	fisher	NA	NA	Q1: Not checked, Not checked, Not checked, Not checked, Not checked, Not checked, Not checked, Not checked; Q3: Not checked, Not checked, Not checked, Not checked, Not checked, Not checked, Not checked	-2	0
Do you plan to (Q1-Q3) or did you (Q4) conduct analyses with your own data beyond the course?​ Option: No, I just wanted to receive my data​	TUM	2020/21	Q2 <> Q3	NA	fisher	NA	NA	Q2: Not checked, Not checked, Not checked, Not checked, Not checked, Not checked, Not checked, Not checked; Q3: Not checked, Not checked, Not checked, Not checked, Not checked, Not checked, Not checked	-2	0
Which analyses would you to conduct with your own data?​ Option: None, I just wanted to receive my data​	HPI	2021	Q1 <> Q2	1	mc.nemar	4.33333	CIs: 0.058607, 320.399478	Q1: 1, -1, -1, -1, -1, -1, -1, NA, NA; Q2: -1, -1, -1, -1, -1, -1, -1, NA, NA	-0.71, -1	-0.29
Which analyses would you to conduct with your own data?​ Option: None, I just wanted to receive my data​	HPI	2021	Q1 <> Q3	1	mc.nemar	4.33333	CIs: 0.058607, 320.399478	Q1: 1, -1, -1, -1, -1, -1, -1, NA, NA; Q3: -1, -1, -1, -1, -1, -1, -1, -1, NA	-0.71, -1	-0.29
Which analyses would you to conduct with your own data?​ Option: None, I just wanted to receive my data​	HPI	2021	Q2 <> Q3	NA	mc.nemar	NA	NA	Q2: -1, -1, -1, -1, -1, -1, -1, NA, NA; Q3: -1, -1, -1, -1, -1, -1, -1, -1, NA	-2	0
Which analyses would you to conduct with your own data?​ Option: None, I just wanted to receive my data​	TUM	2020/21	Q1 <> Q2	NA	fisher	NA	NA	Q1: Not checked, Not checked, Not checked, Not checked, Not checked, Not checked, Not checked, Not checked; Q2: Not checked, Not checked, Not checked, Not checked, Not checked, Not checked, Not checked, Not checked	-2	0
Which analyses would you to conduct with your own data?​ Option: None, I just wanted to receive my data​	TUM	2020/21	Q1 <> Q3	NA	fisher	NA	NA	Q1: Not checked, Not checked, Not checked, Not checked, Not checked, Not checked, Not checked, Not checked; Q3: Not checked, Not checked, Not checked, Not checked, Not checked, Not checked, Not checked	-2	0
Which analyses would you to conduct with your own data?​ Option: None, I just wanted to receive my data​	TUM	2020/21	Q2 <> Q3	NA	fisher	NA	NA	Q2: Not checked, Not checked, Not checked, Not checked, Not checked, Not checked, Not checked, Not checked; Q3: Not checked, Not checked, Not checked, Not checked, Not checked, Not checked, Not checked	-2	0
Do you plan to (Q1-Q3) or did you (Q4) conduct analyses with your own data beyond the course?​ Option: Analyzing genetic ancestry​	HPI	2021	Q1 <> Q4	0.248213	mc.nemar	0.714286	CIs: 0.010264, 49.708001	Q1: 1, 1, 1, -1, -1, NA; Q4: -1, -1, -1, -1, -1, -1	0.2, -1	-1.2
Do you plan to (Q1-Q3) or did you (Q4) conduct analyses with your own data beyond the course?​ Option: Analyzing genetic ancestry​	HPI	2021	Q2 <> Q4	0.133614	mc.nemar	0.333333	CIs: 0.004373, 25.407163	Q2: 1, 1, 1, 1, -1, NA; Q4: -1, -1, -1, -1, -1, -1	0.6, -1	-1.6
Do you plan to (Q1-Q3) or did you (Q4) conduct analyses with your own data beyond the course?​ Option: Analyzing genetic ancestry​	HPI	2021	Q3 <> Q4	0.133614	mc.nemar	0.555556	CIs: 0.008217, 37.562616	Q3: 1, 1, 1, 1, -1, -1; Q4: -1, -1, -1, -1, -1, -1	0.33, -1	-1.33
Do you plan to (Q1-Q3) or did you (Q4) conduct analyses with your own data beyond the course?​ Option: Analyzing genetic ancestry​	TUM	2020/21	Q1 <> Q4	1	fisher	5.23e-17	small	Q1: Checked, Checked, Checked, Not checked, Not checked, Not checked, Not checked, Not checked; Q4: Checked, Checked, Not checked, Not checked, Not checked, Not checked	-0.25, -0.33	-0.08
Do you plan to (Q1-Q3) or did you (Q4) conduct analyses with your own data beyond the course?​ Option: Analyzing genetic ancestry​	TUM	2020/21	Q2 <> Q4	0.592075	fisher	0.144	small to medium	Q2: Checked, Checked, Checked, Checked, Checked, Not checked, Not checked, Not checked; Q4: Checked, Checked, Not checked, Not checked, Not checked, Not checked	0.25, -0.33	-0.58
Do you plan to (Q1-Q3) or did you (Q4) conduct analyses with your own data beyond the course?​ Option: Analyzing genetic ancestry​	TUM	2020/21	Q3 <> Q4	0.286131	fisher	0.22619	small to medium	Q3: Checked, Checked, Checked, Checked, Checked, Not checked, Not checked; Q4: Checked, Checked, Not checked, Not checked, Not checked, Not checked	0.43, -0.33	-0.76
Do you plan to (Q1-Q3) or did you (Q4) conduct analyses with your own data beyond the course?​ Option: Analyzing genetic ancestry​	HPI	2021	Q1 <> Q2	1	mc.nemar	7	CIs: 0.168186, 291.344198	Q1: 1, 1, 1, -1, -1, NA; Q2: 1, 1, 1, 1, -1, NA	0.2, 0.6	0.4
Do you plan to (Q1-Q3) or did you (Q4) conduct analyses with your own data beyond the course?​ Option: Analyzing genetic ancestry​	HPI	2021	Q1 <> Q3	1	mc.nemar	7	CIs: 0.168186, 291.344198	Q1: 1, 1, 1, -1, -1, NA; Q3: 1, 1, 1, 1, -1, -1	0.2, 0.33	0.13
Do you plan to (Q1-Q3) or did you (Q4) conduct analyses with your own data beyond the course?​ Option: Analyzing genetic ancestry​	HPI	2021	Q2 <> Q3	NA	mc.nemar	NA	NA	Q2: 1, 1, 1, 1, -1, NA; Q3: 1, 1, 1, 1, -1, -1	0.6, 0.33	-0.27
Do you plan to (Q1-Q3) or did you (Q4) conduct analyses with your own data beyond the course?​ Option: Analyzing genetic ancestry​	TUM	2020/21	Q1 <> Q2	0.61927	fisher	0.125	small to medium	Q1: Checked, Checked, Checked, Not checked, Not checked, Not checked, Not checked, Not checked; Q2: Checked, Checked, Checked, Checked, Checked, Not checked, Not checked, Not checked	-0.25, 0.25	0.5
Do you plan to (Q1-Q3) or did you (Q4) conduct analyses with your own data beyond the course?​ Option: Analyzing genetic ancestry​	TUM	2020/21	Q1 <> Q3	0.314685	fisher	0.205357	small to medium	Q1: Checked, Checked, Checked, Not checked, Not checked, Not checked, Not checked, Not checked; Q3: Checked, Checked, Checked, Checked, Checked, Not checked, Not checked	-0.25, 0.43	0.68
Do you plan to (Q1-Q3) or did you (Q4) conduct analyses with your own data beyond the course?​ Option: Analyzing genetic ancestry​	TUM	2020/21	Q2 <> Q3	1	fisher	1.03e-16	small	Q2: Checked, Checked, Checked, Checked, Checked, Not checked, Not checked, Not checked; Q3: Checked, Checked, Checked, Checked, Checked, Not checked, Not checked	0.25, 0.43	0.18
Which analyses would you to conduct with your own data?​ Option: Analyzing genetic ancestry​	HPI	2021	Q1 <> Q2	1	mc.nemar	11	CIs: 0.278931, 433.798554	Q1: 1, 1, 1, 1, 1, -1, -1, NA, NA; Q2: 1, 1, 1, 1, 1, 1, -1, NA, NA	0.43, 0.71	0.28
Which analyses would you to conduct with your own data?​ Option: Analyzing genetic ancestry​	HPI	2021	Q1 <> Q3	1	mc.nemar	11	CIs: 0.278931, 433.798554	Q1: 1, 1, 1, 1, 1, -1, -1, NA, NA; Q3: 1, 1, 1, 1, 1, 1, -1, -1, NA	0.43, 0.5	0.07
Which analyses would you to conduct with your own data?​ Option: Analyzing genetic ancestry​	HPI	2021	Q2 <> Q3	NA	mc.nemar	NA	NA	Q2: 1, 1, 1, 1, 1, 1, -1, NA, NA; Q3: 1, 1, 1, 1, 1, 1, -1, -1, NA	0.71, 0.5	-0.21
Which analyses would you to conduct with your own data?​ Option: Analyzing genetic ancestry​	TUM	2020/21	Q1 <> Q2	0.61927	fisher	0.125	small to medium	Q1: Checked, Checked, Checked, Not checked, Not checked, Not checked, Not checked, Not checked; Q2: Checked, Checked, Checked, Checked, Checked, Not checked, Not checked, Not checked	-0.25, 0.25	0.5
Which analyses would you to conduct with your own data?​ Option: Analyzing genetic ancestry​	TUM	2020/21	Q1 <> Q3	0.314685	fisher	0.205	small to medium	Q1: Checked, Checked, Checked, Not checked, Not checked, Not checked, Not checked, Not checked; Q3: Checked, Checked, Checked, Checked, Checked, Not checked, Not checked	-0.25, 0.43	0.68
Which analyses would you to conduct with your own data?​ Option: Analyzing genetic ancestry​	TUM	2020/21	Q2 <> Q3	1	fisher	1.03e-16	small	Q2: Checked, Checked, Checked, Checked, Checked, Not checked, Not checked, Not checked; Q3: Checked, Checked, Checked, Checked, Checked, Not checked, Not checked	0.25, 0.43	0.18
Do you plan to (Q1-Q3) or did you (Q4) conduct analyses with your own data beyond the course?​ Option: Analyzing pharmacogenomic markers (medication effects)​	HPI	2021	Q1 <> Q4	1	mc.nemar	7	CIs: 0.168186, 291.344198	Q1: 1, 1, -1, -1, -1, NA; Q4: 1, -1, -1, -1, -1, -1	-0.2, -0.67	-0.47
Do you plan to (Q1-Q3) or did you (Q4) conduct analyses with your own data beyond the course?​ Option: Analyzing pharmacogenomic markers (medication effects)​	HPI	2021	Q2 <> Q4	0.248213	mc.nemar	1.29	CIs: 0.030891, 53.5122	Q2: 1, -1, 1, 1, 1, NA; Q4: 1, -1, -1, -1, -1, -1	0.6, -0.67	-1.27
Do you plan to (Q1-Q3) or did you (Q4) conduct analyses with your own data beyond the course?​ Option: Analyzing pharmacogenomic markers (medication effects)​	HPI	2021	Q3 <> Q4	0.0736383	mc.nemar	0.273	CIs: 0.003643, 20.417976	Q3: 1, 1, 1, 1, 1, 1; Q4: 1, -1, -1, -1, -1, -1	1, -0.67	-1.67
Do you plan to (Q1-Q3) or did you (Q4) conduct analyses with your own data beyond the course?​ Option: Analyzing pharmacogenomic markers (medication effects)​	TUM	2020/21	Q1 <> Q4	1	fisher	4.53e-17	small	Q1: Checked, Checked, Checked, Checked, Checked, Checked, Not checked, Not checked; Q4: Checked, Checked, Checked, Checked, Not checked, Not checked	0.5, 0.33	-0.17
Do you plan to (Q1-Q3) or did you (Q4) conduct analyses with your own data beyond the course?​ Option: Analyzing pharmacogenomic markers (medication effects)​	TUM	2020/21	Q2 <> Q4	0.164835	fisher	0.265165	small to medium	Q2: Checked, Checked, Checked, Checked, Checked, Checked, Checked, Checked; Q4: Checked, Checked, Checked, Checked, Not checked, Not checked	1, 0.33	-0.67
Do you plan to (Q1-Q3) or did you (Q4) conduct analyses with your own data beyond the course?​ Option: Analyzing pharmacogenomic markers (medication effects)​	TUM	2020/21	Q3 <> Q4	0.192308	fisher	0.246732	small to medium	Q3: Checked, Checked, Checked, Checked, Checked, Checked, Checked; Q4: Checked, Checked, Checked, Checked, Not checked, Not checked	1, 0.33	-0.67
Do you plan to (Q1-Q3) or did you (Q4) conduct analyses with your own data beyond the course?​ Option: Analyzing pharmacogenomic markers (medication effects)​	HPI	2021	Q1 <> Q2	0.617075	mc.nemar	0.142857	CIs: 0.003432, 5.9458	Q1: 1, 1, -1, -1, -1, NA; Q2: 1, -1, 1, 1, 1, NA	-0.2, 0.6	0.8
Do you plan to (Q1-Q3) or did you (Q4) conduct analyses with your own data beyond the course?​ Option: Analyzing pharmacogenomic markers (medication effects)​	HPI	2021	Q1 <> Q3	0.248213	mc.nemar	0.714286	CIs: 0.010264, 49.708001	Q1: 1, 1, -1, -1, -1, NA; Q3: 1, 1, 1, 1, 1, 1	-0.2, 1	1.2
Do you plan to (Q1-Q3) or did you (Q4) conduct analyses with your own data beyond the course?​ Option: Analyzing pharmacogenomic markers (medication effects)​	HPI	2021	Q2 <> Q3	1	mc.nemar	3	CIs: 0.039359, 228.664466	Q2: 1, -1, 1, 1, 1, NA; Q3: 1, 1, 1, 1, 1, 1	0.6, 1	0.4
Do you plan to (Q1-Q3) or did you (Q4) conduct analyses with your own data beyond the course?​ Option: Analyzing pharmacogenomic markers (medication effects)​	TUM	2020/21	Q1 <> Q2	0.466667	fisher	0.188982	small to medium	Q1: Checked, Checked, Checked, Checked, Checked, Checked, Not checked, Not checked; Q2: Checked, Checked, Checked, Checked, Checked, Checked, Checked, Checked	0.5, 1	0.5
Do you plan to (Q1-Q3) or did you (Q4) conduct analyses with your own data beyond the course?​ Option: Analyzing pharmacogenomic markers (medication effects)​	TUM	2020/21	Q1 <> Q3	0.466667	fisher	0.170346	small to medium	Q1: Checked, Checked, Checked, Checked, Checked, Checked, Not checked, Not checked; Q3: Checked, Checked, Checked, Checked, Checked, Checked, Checked	0.5, 1	0.5
Do you plan to (Q1-Q3) or did you (Q4) conduct analyses with your own data beyond the course?​ Option: Analyzing pharmacogenomic markers (medication effects)​	TUM	2020/21	Q2 <> Q3	NA	fisher	NA	NA	Q2: Checked, Checked, Checked, Checked, Checked, Checked, Checked, Checked; Q3: Checked, Checked, Checked, Checked, Checked, Checked, Checked	1, 1	0
Which analyses would you to conduct with your own data?​ Option: Analyzing pharmacogenomic markers (medication effects)​	HPI	2021	Q1 <> Q2	0.617075	mc.nemar	0.333333	CIs: 0.009799, 11.339426	Q1: 1, 1, 1, 1, -1, -1, -1, NA, NA; Q2: 1, -1, 1, 1, 1, 1, 1, NA, NA	0.14, 0.71	0.57
Which analyses would you to conduct with your own data?​ Option: Analyzing pharmacogenomic markers (medication effects)​	HPI	2021	Q1 <> Q3	0.248213	mc.nemar	1.28571	CIs: 0.020039, 82.491124	Q1: 1, 1, 1, 1, -1, -1, -1, NA, NA; Q3: 1, 1, 1, 1, 1, 1, 1, 1, NA	0.14, 1	0.86
Which analyses would you to conduct with your own data?​ Option: Analyzing pharmacogenomic markers (medication effects)​	HPI	2021	Q2 <> Q3	1	mc.nemar	4.33333	CIs: 0.058607, 320.399478	Q2: 1, -1, 1, 1, 1, 1, 1, NA, NA; Q3: 1, 1, 1, 1, 1, 1, 1, 1, NA	0.71, 1	0.29
Which analyses would you to conduct with your own data?​ Option: Analyzing pharmacogenomic markers (medication effects)​	TUM	2020/21	Q1 <> Q2	0.466667	fisher	0.188982	small to medium	Q1: Checked, Checked, Checked, Checked, Checked, Checked, Not checked, Not checked; Q2: Checked, Checked, Checked, Checked, Checked, Checked, Checked, Checked	0.5, 1	0.5
Which analyses would you to conduct with your own data?​ Option: Analyzing pharmacogenomic markers (medication effects)​	TUM	2020/21	Q1 <> Q3	0.466667	fisher	0.170346	small to medium	Q1: Checked, Checked, Checked, Checked, Checked, Checked, Not checked, Not checked; Q3: Checked, Checked, Checked, Checked, Checked, Checked, Checked	0.5, 1	0.5
Which analyses would you to conduct with your own data?​ Option: Analyzing pharmacogenomic markers (medication effects)​	TUM	2020/21	Q2 <> Q3	NA	fisher	NA	NA	Q2: Checked, Checked, Checked, Checked, Checked, Checked, Checked, Checked; Q3: Checked, Checked, Checked, Checked, Checked, Checked, Checked	1, 1	0
Do you plan to (Q1-Q3) or did you (Q4) conduct analyses with your own data beyond the course?​ Option: Analyzing wellness traits (not disease-relevant, e.g., eye color or blood type)​	HPI	2021	Q1 <> Q4	0.617075	mc.nemar	0.142857	CIs: 0.003432, 5.9458	Q1: 1, 1, 1, 1, -1, NA; Q4: -1, 1, -1, -1, 1, -1	0.6, -0.33	-0.93
Do you plan to (Q1-Q3) or did you (Q4) conduct analyses with your own data beyond the course?​ Option: Analyzing wellness traits (not disease-relevant, e.g., eye color or blood type)​	HPI	2021	Q2 <> Q4	0.248213	mc.nemar	0.714	CIs: 0.010264, 49.708001	Q2: 1, 1, 1, 1, 1, NA; Q4: -1, 1, -1, -1, 1, -1	1, -0.33	-1.33
Do you plan to (Q1-Q3) or did you (Q4) conduct analyses with your own data beyond the course?​ Option: Analyzing wellness traits (not disease-relevant, e.g., eye color or blood type)​	HPI	2021	Q3 <> Q4	0.133614	mc.nemar	0.556	CIs: 0.008217, 37.562616	Q3: 1, 1, 1, 1, 1, 1; Q4: -1, 1, -1, -1, 1, -1	1, -0.33	-1.33
Do you plan to (Q1-Q3) or did you (Q4) conduct analyses with your own data beyond the course?​ Option: Analyzing wellness traits (not disease-relevant, e.g., eye color or blood type)​	TUM	2020/21	Q1 <> Q4	0.102564	fisher	0.433013	medium to large	Q1: Checked, Checked, Checked, Checked, Checked, Checked, Not checked, Not checked; Q4: Checked, Not checked, Not checked, Not checked, Not checked, Not checked	0.5, -0.67	-1.17
Do you plan to (Q1-Q3) or did you (Q4) conduct analyses with your own data beyond the course?​ Option: Analyzing wellness traits (not disease-relevant, e.g., eye color or blood type)​	TUM	2020/21	Q2 <> Q4	0.102564	fisher	0.433013	medium to large	Q2: Checked, Checked, Checked, Checked, Checked, Checked, Not checked, Not checked; Q4: Checked, Not checked, Not checked, Not checked, Not checked, Not checked	0.5, -0.67	-1.17
Do you plan to (Q1-Q3) or did you (Q4) conduct analyses with your own data beyond the course?​ Option: Analyzing wellness traits (not disease-relevant, e.g., eye color or blood type)​	TUM	2020/21	Q3 <> Q4	0.0291375	fisher	0.535714	large	Q3: Checked, Checked, Checked, Checked, Checked, Checked, Not checked; Q4: Checked, Not checked, Not checked, Not checked, Not checked, Not checked	0.71, -0.67	-1.38
Do you plan to (Q1-Q3) or did you (Q4) conduct analyses with your own data beyond the course?​ Option: Analyzing wellness traits (not disease-relevant, e.g., eye color or blood type)​	HPI	2021	Q1 <> Q2	1	mc.nemar	3	CIs: 0.039359, 228.664466	Q1: 1, 1, 1, 1, -1, NA; Q2: 1, 1, 1, 1, 1, NA	0.6, 1	0.4
Do you plan to (Q1-Q3) or did you (Q4) conduct analyses with your own data beyond the course?​ Option: Analyzing wellness traits (not disease-relevant, e.g., eye color or blood type)​	HPI	2021	Q1 <> Q3	1	mc.nemar	3	CIs: 0.039359, 228.664466	Q1: 1, 1, 1, 1, -1, NA; Q3: 1, 1, 1, 1, 1, 1	0.6, 1	0.4
Do you plan to (Q1-Q3) or did you (Q4) conduct analyses with your own data beyond the course?​ Option: Analyzing wellness traits (not disease-relevant, e.g., eye color or blood type)​	HPI	2021	Q2 <> Q3	NA	mc.nemar	NA	NA	Q2: 1, 1, 1, 1, 1, NA; Q3: 1, 1, 1, 1, 1, 1	1, 1	0
Do you plan to (Q1-Q3) or did you (Q4) conduct analyses with your own data beyond the course?​ Option: Analyzing wellness traits (not disease-relevant, e.g., eye color or blood type)​	TUM	2020/21	Q1 <> Q2	1	fisher	0	small	Q1: Checked, Checked, Checked, Checked, Checked, Checked, Not checked, Not checked; Q2: Checked, Checked, Checked, Checked, Checked, Checked, Not checked, Not checked	0.5, 0.5	0
Do you plan to (Q1-Q3) or did you (Q4) conduct analyses with your own data beyond the course?​ Option: Analyzing wellness traits (not disease-relevant, e.g., eye color or blood type)​	TUM	2020/21	Q1 <> Q3	1	fisher	6.63e-17	small	Q1: Checked, Checked, Checked, Checked, Checked, Checked, Not checked, Not checked; Q3: Checked, Checked, Checked, Checked, Checked, Checked, Not checked	0.5, 0.71	0.21
Do you plan to (Q1-Q3) or did you (Q4) conduct analyses with your own data beyond the course?​ Option: Analyzing wellness traits (not disease-relevant, e.g., eye color or blood type)​	TUM	2020/21	Q2 <> Q3	1	fisher	6.63e-17	small	Q2: Checked, Checked, Checked, Checked, Checked, Checked, Not checked, Not checked; Q3: Checked, Checked, Checked, Checked, Checked, Checked, Not checked	0.5, 0.71	0.21
Which analyses would you to conduct with your own data?​ Option: Analyzing wellness traits (not disease-relevant, e.g., eye color or blood type)​	HPI	2021	Q1 <> Q2	1	mc.nemar	4.33333	CIs: 0.058607, 320.399478	Q1: 1, 1, 1, 1, 1, 1, -1, NA, NA; Q2: 1, 1, 1, 1, 1, 1, 1, NA, NA	0.71, 1	0.29
Which analyses would you to conduct with your own data?​ Option: Analyzing wellness traits (not disease-relevant, e.g., eye color or blood type)​	HPI	2021	Q1 <> Q3	1	mc.nemar	4.33	CIs: 0.058607, 320.399478	Q1: 1, 1, 1, 1, 1, 1, -1, NA, NA; Q3: 1, 1, 1, 1, 1, 1, 1, 1, NA	0.71, 1	0.29
Which analyses would you to conduct with your own data?​ Option: Analyzing wellness traits (not disease-relevant, e.g., eye color or blood type)​	HPI	2021	Q2 <> Q3	NA	mc.nemar	NA	NA	Q2: 1, 1, 1, 1, 1, 1, 1, NA, NA; Q3: 1, 1, 1, 1, 1, 1, 1, 1, NA	1, 1	0
Which analyses would you to conduct with your own data?​ Option: Analyzing wellness traits (not disease-relevant, e.g., eye color or blood type)​	TUM	2020/21	Q1 <> Q2	1	fisher	0	small	Q1: Checked, Checked, Checked, Checked, Checked, Checked, Not checked, Not checked; Q2: Checked, Checked, Checked, Checked, Checked, Checked, Not checked, Not checked	0.5, 0.5	0
Which analyses would you to conduct with your own data?​ Option: Analyzing wellness traits (not disease-relevant, e.g., eye color or blood type)​	TUM	2020/21	Q1 <> Q3	1	fisher	6.63e-17	small	Q1: Checked, Checked, Checked, Checked, Checked, Checked, Not checked, Not checked; Q3: Checked, Checked, Checked, Checked, Checked, Checked, Not checked	0.5, 0.71	0.21
Which analyses would you to conduct with your own data?​ Option: Analyzing wellness traits (not disease-relevant, e.g., eye color or blood type)​	TUM	2020/21	Q2 <> Q3	1	fisher	6.63e-17	small	Q2: Checked, Checked, Checked, Checked, Checked, Checked, Not checked, Not checked; Q3: Checked, Checked, Checked, Checked, Checked, Checked, Not checked	0.5, 0.71	0.21
Do you plan to (Q1-Q3) or did you (Q4) conduct analyses with your own data beyond the course?​ Option: Carrier detection of risk variants for monogenetic diseases​	HPI	2021	Q1 <> Q4	0.248213	mc.nemar	1.28571	CIs: 0.030891, 53.5122	Q1: 1, 1, 1, 1, -1, NA; Q4: -1, 1, -1, -1, -1, -1	0.6, -0.67	-1.27
Do you plan to (Q1-Q3) or did you (Q4) conduct analyses with your own data beyond the course?​ Option: Carrier detection of risk variants for monogenetic diseases​	HPI	2021	Q2 <> Q4	0.248213	mc.nemar	1.28571	CIs: 0.030891, 53.5122	Q2: 1, 1, 1, 1, -1, NA; Q4: -1, 1, -1, -1, -1, -1	0.6, -0.67	-1.27
Do you plan to (Q1-Q3) or did you (Q4) conduct analyses with your own data beyond the course?​ Option: Carrier detection of risk variants for monogenetic diseases​	HPI	2021	Q3 <> Q4	0.0736383	mc.nemar	0.272727	CIs: 0.003643, 20.417976	Q3: 1, 1, 1, 1, 1, 1; Q4: -1, 1, -1, -1, -1, -1	1, -0.67	-1.67
Do you plan to (Q1-Q3) or did you (Q4) conduct analyses with your own data beyond the course?​ Option: Carrier detection of risk variants for monogenetic diseases​	TUM	2020/21	Q1 <> Q4	0.014985	fisher	0.570544	large	Q1: Checked, Checked, Checked, Checked, Checked, Checked, Checked, Checked; Q4: Checked, Checked, Not checked, Not checked, Not checked, Not checked	1, -0.33	-1.33
Do you plan to (Q1-Q3) or did you (Q4) conduct analyses with your own data beyond the course?​ Option: Carrier detection of risk variants for monogenetic diseases​	TUM	2020/21	Q2 <> Q4	0.0909091	fisher	0.408815	medium to large	Q2: Checked, Checked, Checked, Checked, Checked, Checked, Checked, Not checked; Q4: Checked, Checked, Not checked, Not checked, Not checked, Not checked	0.75, -0.33	-1.08
Do you plan to (Q1-Q3) or did you (Q4) conduct analyses with your own data beyond the course?​ Option: Carrier detection of risk variants for monogenetic diseases​	TUM	2020/21	Q3 <> Q4	0.102564	fisher	0.378	medium to large	Q3: Checked, Checked, Checked, Checked, Checked, Checked, Not checked; Q4: Checked, Checked, Not checked, Not checked, Not checked, Not checked	0.71, -0.33	-1.04
Do you plan to (Q1-Q3) or did you (Q4) conduct analyses with your own data beyond the course?​ Option: Carrier detection of risk variants for monogenetic diseases​	HPI	2021	Q1 <> Q2	NA	mc.nemar	NA	NA	Q1: 1, 1, 1, 1, -1, NA; Q2: 1, 1, 1, 1, -1, NA	0.6, 0.6	0
Do you plan to (Q1-Q3) or did you (Q4) conduct analyses with your own data beyond the course?​ Option: Carrier detection of risk variants for monogenetic diseases​	HPI	2021	Q1 <> Q3	1	mc.nemar	3	CIs: 0.039359, 228.664466	Q1: 1, 1, 1, 1, -1, NA; Q3: 1, 1, 1, 1, 1, 1	0.6, 1	0.4
Do you plan to (Q1-Q3) or did you (Q4) conduct analyses with your own data beyond the course?​ Option: Carrier detection of risk variants for monogenetic diseases​	HPI	2021	Q2 <> Q3	1	mc.nemar	3	CIs: 0.039359, 228.664466	Q2: 1, 1, 1, 1, -1, NA; Q3: 1, 1, 1, 1, 1, 1	0.6, 1	0.4
Do you plan to (Q1-Q3) or did you (Q4) conduct analyses with your own data beyond the course?​ Option: Carrier detection of risk variants for monogenetic diseases​	TUM	2020/21	Q1 <> Q2	1	fisher	0	small	Q1: Checked, Checked, Checked, Checked, Checked, Checked, Checked, Checked; Q2: Checked, Checked, Checked, Checked, Checked, Checked, Checked, Not checked	1, 0.75	-0.25
Do you plan to (Q1-Q3) or did you (Q4) conduct analyses with your own data beyond the course?​ Option: Carrier detection of risk variants for monogenetic diseases​	TUM	2020/21	Q1 <> Q3	0.466667	fisher	0.0178571	small	Q1: Checked, Checked, Checked, Checked, Checked, Checked, Checked, Checked; Q3: Checked, Checked, Checked, Checked, Checked, Checked, Not checked	1, 0.71	-0.29
Do you plan to (Q1-Q3) or did you (Q4) conduct analyses with your own data beyond the course?​ Option: Carrier detection of risk variants for monogenetic diseases​	TUM	2020/21	Q2 <> Q3	1	fisher	8.13e-17	small	Q2: Checked, Checked, Checked, Checked, Checked, Checked, Checked, Not checked; Q3: Checked, Checked, Checked, Checked, Checked, Checked, Not checked	0.75, 0.71	-0.04
Which analyses would you to conduct with your own data?​ Option: Carrier detection of risk variants for monogenetic diseases​	HPI	2021	Q1 <> Q2	NA	mc.nemar	NA	NA	Q1: 1, 1, 1, 1, 1, 1, -1, NA, NA; Q2: 1, 1, 1, 1, 1, 1, -1, NA, NA	0.71, 0.71	0
Which analyses would you to conduct with your own data?​ Option: Carrier detection of risk variants for monogenetic diseases​	HPI	2021	Q1 <> Q3	1	mc.nemar	4.33333	CIs: 0.058607, 320.399478	Q1: 1, 1, 1, 1, 1, 1, -1, NA, NA; Q3: 1, 1, 1, 1, 1, 1, 1, 1, NA	0.71, 1	0.29
Which analyses would you to conduct with your own data?​ Option: Carrier detection of risk variants for monogenetic diseases​	HPI	2021	Q2 <> Q3	1	mc.nemar	4.33333	CIs: 0.058607, 320.399478	Q2: 1, 1, 1, 1, 1, 1, -1, NA, NA; Q3: 1, 1, 1, 1, 1, 1, 1, 1, NA	0.71, 1	0.29
Which analyses would you to conduct with your own data?​ Option: Carrier detection of risk variants for monogenetic diseases​	TUM	2020/21	Q1 <> Q2	1	fisher	0	small	Q1: Checked, Checked, Checked, Checked, Checked, Checked, Checked, Checked; Q2: Checked, Checked, Checked, Checked, Checked, Checked, Checked, Not checked	1, 0.75	-0.25
Which analyses would you to conduct with your own data?​ Option: Carrier detection of risk variants for monogenetic diseases​	TUM	2020/21	Q1 <> Q3	0.466667	fisher	0.0179	small	Q1: Checked, Checked, Checked, Checked, Checked, Checked, Checked, Checked; Q3: Checked, Checked, Checked, Checked, Checked, Checked, Not checked	1, 0.71	-0.29
Which analyses would you to conduct with your own data?​ Option: Carrier detection of risk variants for monogenetic diseases​	TUM	2020/21	Q2 <> Q3	1	fisher	8.13e-17	small	Q2: Checked, Checked, Checked, Checked, Checked, Checked, Checked, Not checked; Q3: Checked, Checked, Checked, Checked, Checked, Checked, Not checked	0.75, 0.71	-0.04
Do you plan to (Q1-Q3) or did you (Q4) conduct analyses with your own data beyond the course?​ Option: Analyzing risk of (common) polygenic diseases​	HPI	2021	Q1 <> Q4	0.133614	mc.nemar	0.333333	CIs: 0.004373, 25.407163	Q1: 1, 1, 1, 1, NA, -1; Q4: -1, -1, -1, -1, -1, -1	0.6, -1	-1.6
Do you plan to (Q1-Q3) or did you (Q4) conduct analyses with your own data beyond the course?​ Option: Analyzing risk of (common) polygenic diseases​	HPI	2021	Q2 <> Q4	0.133614	mc.nemar	0.333	CIs: 0.004373, 25.407163	Q2: 1, 1, 1, 1, NA, -1; Q4: -1, -1, -1, -1, -1, -1	0.6, -1	-1.6
Do you plan to (Q1-Q3) or did you (Q4) conduct analyses with your own data beyond the course?​ Option: Analyzing risk of (common) polygenic diseases​	HPI	2021	Q3 <> Q4	0.0412268	mc.nemar	0.0769	CIs: 0.000595, 9.945527	Q3: 1, 1, 1, 1, 1, 1; Q4: -1, -1, -1, -1, -1, -1	1, -1	-2
Do you plan to (Q1-Q3) or did you (Q4) conduct analyses with your own data beyond the course?​ Option: Analyzing risk of (common) polygenic diseases​	TUM	2020/21	Q1 <> Q4	0.0909091	fisher	0.408815	medium to large	Q1: Checked, Checked, Checked, Checked, Checked, Checked, Checked, Not checked; Q4: Checked, Checked, Not checked, Not checked, Not checked, Not checked	0.75, -0.33	-1.08
Do you plan to (Q1-Q3) or did you (Q4) conduct analyses with your own data beyond the course?​ Option: Analyzing risk of (common) polygenic diseases​	TUM	2020/21	Q2 <> Q4	0.277389	fisher	0.270833	small to medium	Q2: Checked, Checked, Checked, Checked, Checked, Checked, Not checked, Not checked; Q4: Checked, Checked, Not checked, Not checked, Not checked, Not checked	0.5, -0.33	-0.83
Do you plan to (Q1-Q3) or did you (Q4) conduct analyses with your own data beyond the course?​ Option: Analyzing risk of (common) polygenic diseases​	TUM	2020/21	Q3 <> Q4	0.102564	fisher	0.378161	medium to large	Q3: Checked, Checked, Checked, Checked, Checked, Checked, Not checked; Q4: Checked, Checked, Not checked, Not checked, Not checked, Not checked	0.71, -0.33	-1.04
Do you plan to (Q1-Q3) or did you (Q4) conduct analyses with your own data beyond the course?​ Option: Analyzing risk of (common) polygenic diseases​	HPI	2021	Q1 <> Q2	NA	mc.nemar	NA	NA	Q1: 1, 1, 1, 1, NA, -1; Q2: 1, 1, 1, 1, NA, -1	0.6, 0.6	0
Do you plan to (Q1-Q3) or did you (Q4) conduct analyses with your own data beyond the course?​ Option: Analyzing risk of (common) polygenic diseases​	HPI	2021	Q1 <> Q3	1	mc.nemar	3	CIs: 0.039359, 228.664466	Q1: 1, 1, 1, 1, NA, -1; Q3: 1, 1, 1, 1, 1, 1	0.6, 1	0.4
Do you plan to (Q1-Q3) or did you (Q4) conduct analyses with your own data beyond the course?​ Option: Analyzing risk of (common) polygenic diseases​	HPI	2021	Q2 <> Q3	1	mc.nemar	3	CIs: 0.039359, 228.664466	Q2: 1, 1, 1, 1, NA, -1; Q3: 1, 1, 1, 1, 1, 1	0.6, 1	0.4
Do you plan to (Q1-Q3) or did you (Q4) conduct analyses with your own data beyond the course?​ Option: Analyzing risk of (common) polygenic diseases​	TUM	2020/21	Q1 <> Q2	1	fisher	0	small	Q1: Checked, Checked, Checked, Checked, Checked, Checked, Checked, Not checked; Q2: Checked, Checked, Checked, Checked, Checked, Checked, Not checked, Not checked	0.75, 0.5	-0.25
Do you plan to (Q1-Q3) or did you (Q4) conduct analyses with your own data beyond the course?​ Option: Analyzing risk of (common) polygenic diseases​	TUM	2020/21	Q1 <> Q3	1	fisher	8.13e-17	small	Q1: Checked, Checked, Checked, Checked, Checked, Checked, Checked, Not checked; Q3: Checked, Checked, Checked, Checked, Checked, Checked, Not checked	0.75, 0.71	-0.04
Do you plan to (Q1-Q3) or did you (Q4) conduct analyses with your own data beyond the course?​ Option: Analyzing risk of (common) polygenic diseases​	TUM	2020/21	Q2 <> Q3	1	fisher	6.63e-17	small	Q2: Checked, Checked, Checked, Checked, Checked, Checked, Not checked, Not checked; Q3: Checked, Checked, Checked, Checked, Checked, Checked, Not checked	0.5, 0.71	0.21
Should personal genotyping be allowed without genetic counseling by a medical professional?​	HPI	2021	Q1 <> Q2	1	mc.nemar	3.66667	CIs: 0.048976, 274.508339	Q1: -1, -1, -1, -1, -1, -1; Q2: 1, -1, -1, -1, -1, -1	-1, -0.67	0.33
Should personal genotyping be allowed without genetic counseling by a medical professional?​	HPI	2021	Q1 <> Q3	NA	mc.nemar	NA	NA	Q1: -1, -1, -1, -1, -1, -1; Q3: -1, -1, -1, -1, -1, -1	-1, -1	0
Should personal genotyping be allowed without genetic counseling by a medical professional?​	HPI	2021	Q1 <> Q4	1	mc.nemar	3.66667	CIs: 0.048976, 274.508339	Q1: -1, -1, -1, -1, -1, -1; Q4: 1, -1, -1, -1, -1, -1	-1, -0.67	0.33
Should personal genotyping be allowed without genetic counseling by a medical professional?​	HPI	2021	Q2 <> Q3	1	mc.nemar	3.66667	CIs: 0.048976, 274.508339	Q2: 1, -1, -1, -1, -1, -1; Q3: -1, -1, -1, -1, -1, -1	-0.67, -1	-0.33
Should personal genotyping be allowed without genetic counseling by a medical professional?​	HPI	2021	Q2 <> Q4	NA	mc.nemar	NA	NA	Q2: 1, -1, -1, -1, -1, -1; Q4: 1, -1, -1, -1, -1, -1	-0.67, -0.67	0
Should personal genotyping be allowed without genetic counseling by a medical professional?​	HPI	2021	Q3 <> Q4	1	mc.nemar	3.66667	CIs: 0.048976, 274.508339	Q3: -1, -1, -1, -1, -1, -1; Q4: 1, -1, -1, -1, -1, -1	-1, -0.67	0.33
Should personal genotyping be allowed without genetic counseling by a medical professional?​	TUM	2020/21	Q1 <> Q2	1	fisher	0	small	Q1: No, No, No, No, No, No, No, No; Q2: No, No, No, No, No, No, No, Yes	-1, -0.75	0.25
Should personal genotyping be allowed without genetic counseling by a medical professional?​	TUM	2020/21	Q1 <> Q3	0.466667	fisher	0.0179	small	Q1: No, No, No, No, No, No, No, No; Q3: No, No, No, No, No, No, Yes	-1, -0.71	0.29
Should personal genotyping be allowed without genetic counseling by a medical professional?​	TUM	2020/21	Q1 <> Q4	0.428571	fisher	0.04	small	Q1: No, No, No, No, No, No, No, No; Q4: No, No, No, No, No, Yes	-1, -0.67	0.33
Should personal genotyping be allowed without genetic counseling by a medical professional?​	TUM	2020/21	Q2 <> Q3	1	fisher	8.13e-17	small	Q2: No, No, No, No, No, No, No, Yes; Q3: No, No, No, No, No, No, Yes	-0.75, -0.71	0.04
Should personal genotyping be allowed without genetic counseling by a medical professional?​	TUM	2020/21	Q2 <> Q4	1	fisher	7.63e-17	small	Q2: No, No, No, No, No, No, No, Yes; Q4: No, No, No, No, No, Yes	-0.75, -0.67	0.08
Should personal genotyping be allowed without genetic counseling by a medical professional?​	TUM	2020/21	Q3 <> Q4	1	fisher	8.74e-17	small	Q3: No, No, No, No, No, No, Yes; Q4: No, No, No, No, No, Yes	-0.71, -0.67	0.04
Did you participate in personal genotyping as part of the course?​	HPI	2021	Q2 <> Q3	NA	mc.nemar	NA	NA	Q2: 1, 1, 1, 1, 1, 1; Q3: 1, 1, 1, 1, 1, 1	1, 1	0
Did you participate in personal genotyping as part of the course?​	HPI	2021	Q2 <> Q4	NA	mc.nemar	NA	NA	Q2: 1, 1, 1, 1, 1, 1; Q4: 1, 1, 1, 1, 1, 1	1, 1	0
Did you participate in personal genotyping as part of the course?​	HPI	2021	Q3 <> Q4	NA	mc.nemar	NA	NA	Q3: 1, 1, 1, 1, 1, 1; Q4: 1, 1, 1, 1, 1, 1	1, 1	0
Did you participate in personal genotyping as part of the course?​	TUM	2020/21	Q2 <> Q3	NA	fisher	NA	NA	Q2: Yes, Yes, Yes, Yes, Yes, Yes, Yes, Yes; Q3: Yes, Yes, Yes, Yes, Yes, Yes, Yes	1, 1	0
Did you participate in personal genotyping as part of the course?​	TUM	2020/21	Q2 <> Q4	NA	fisher	NA	NA	Q2: Yes, Yes, Yes, Yes, Yes, Yes, Yes, Yes; Q4: Yes, Yes, Yes, Yes, Yes, Yes	1, 1	0
Did you participate in personal genotyping as part of the course?​	TUM	2020/21	Q3 <> Q4	NA	fisher	NA	NA	Q3: Yes, Yes, Yes, Yes, Yes, Yes, Yes; Q4: Yes, Yes, Yes, Yes, Yes, Yes	1, 1	0
From today's perspective, would you have yourself genotyped?	HPI	2021	Q2 <> Q3	NA	NA	NA	NA	Q2: NA, NA, NA, NA, NA, NA; Q3: NA, NA, NA, NA, NA, NA	NaN, NaN	NA
From today's perspective, would you have yourself genotyped?	HPI	2021	Q2 <> Q4	NA	NA	NA	NA	Q2: NA, NA, NA, NA, NA, NA; Q4: NA, NA, NA, NA, NA, NA	NaN, NaN	NA
From today's perspective, would you have yourself genotyped?	HPI	2021	Q3 <> Q4	NA	NA	NA	NA	Q3: NA, NA, NA, NA, NA, NA; Q4: NA, NA, NA, NA, NA, NA	NaN, NaN	NA
From today's perspective, would you have yourself genotyped again?	HPI	2021	Q2 <> Q3	NA	mc.nemar	NA	NA	Q2: 1, 1, 1, 1, 1, 1; Q3: 1, 1, 1, 1, 1, 1	1, 1	0
From today's perspective, would you have yourself genotyped again?	HPI	2021	Q2 <> Q4	1	mc.nemar	3.66667	CIs: 0.048976, 274.508339	Q2: 1, 1, 1, 1, 1, 1; Q4: 1, 1, 1, 1, 1, -1	1, 0.67	-0.33
From today's perspective, would you have yourself genotyped again?	HPI	2021	Q3 <> Q4	1	mc.nemar	3.66667	CIs: 0.048976, 274.508339	Q3: 1, 1, 1, 1, 1, 1; Q4: 1, 1, 1, 1, 1, -1	1, 0.67	-0.33
From today's perspective, would you have yourself genotyped again?	TUM	2020/21	Q2 <> Q3	NA	fisher	NA	NA	Q2: Yes, Yes, Yes, Yes, Yes, Yes, Yes, Yes; Q3: Yes, Yes, Yes, Yes, Yes, Yes, Yes	1, 1	0
From today's perspective, would you have yourself genotyped again?	TUM	2020/21	Q2 <> Q4	NA	fisher	NA	NA	Q2: Yes, Yes, Yes, Yes, Yes, Yes, Yes, Yes; Q4: Yes, Yes, Yes, Yes, Yes, Yes	1, 1	0
From today's perspective, would you have yourself genotyped again?	TUM	2020/21	Q3 <> Q4	NA	fisher	NA	NA	Q3: Yes, Yes, Yes, Yes, Yes, Yes, Yes; Q4: Yes, Yes, Yes, Yes, Yes, Yes	1, 1	0
Would you have participated in personal genotyping as part of the course if it had been offered via a non-european private company, such as 23andMe?​	HPI	2021	Q1 <> Q2	NA	mc.nemar	NA	NA	Q1: 1, 1, -1, -1, -1, -1; Q2: 1, 1, -1, -1, -1, -1	-0.33, -0.33	0
Would you have participated in personal genotyping as part of the course if it had been offered via a non-european private company, such as 23andMe?​	HPI	2021	Q1 <> Q3	0.4795	mc.nemar	1.8	CIs: 0.026622, 121.702874	Q1: 1, 1, -1, -1, -1, -1; Q3: -1, -1, -1, -1, -1, -1	-0.33, -1	-0.67
Would you have participated in personal genotyping as part of the course if it had been offered via a non-european private company, such as 23andMe?​	HPI	2021	Q1 <> Q4	NA	mc.nemar	NA	NA	Q1: 1, 1, -1, -1, -1, -1; Q4: 1, 1, -1, -1, -1, -1	-0.33, -0.33	0
Would you have participated in personal genotyping as part of the course if it had been offered via a non-european private company, such as 23andMe?​	HPI	2021	Q2 <> Q3	0.4795	mc.nemar	1.8	CIs: 0.026622, 121.702874	Q2: 1, 1, -1, -1, -1, -1; Q3: -1, -1, -1, -1, -1, -1	-0.33, -1	-0.67
Would you have participated in personal genotyping as part of the course if it had been offered via a non-european private company, such as 23andMe?​	HPI	2021	Q2 <> Q4	NA	mc.nemar	NA	NA	Q2: 1, 1, -1, -1, -1, -1; Q4: 1, 1, -1, -1, -1, -1	-0.33, -0.33	0
Would you have participated in personal genotyping as part of the course if it had been offered via a non-european private company, such as 23andMe?​	HPI	2021	Q3 <> Q4	0.4795	mc.nemar	1.8	CIs: 0.026622, 121.702874	Q3: -1, -1, -1, -1, -1, -1; Q4: 1, 1, -1, -1, -1, -1	-1, -0.33	0.67
Would you have participated in personal genotyping as part of the course if it had been offered via a non-european private company, such as 23andMe?​	TUM	2020/21	Q2 <> Q3	1	fisher	6.63e-17	small	Q2: No, No, No, No, No, No, Yes, Yes; Q3: No, No, No, No, No, No, Yes	-0.5, -0.71	-0.21
Would you have participated in personal genotyping as part of the course if it had been offered via a non-european private company, such as 23andMe?​	TUM	2020/21	Q2 <> Q4	1	fisher	6.92e-17	small	Q2: No, No, No, No, No, No, Yes, Yes; Q4: No, No, No, No, No, Yes	-0.5, -0.67	-0.17
Would you have participated in personal genotyping as part of the course if it had been offered via a non-european private company, such as 23andMe?​	TUM	2020/21	Q3 <> Q4	1	fisher	8.74e-17	small	Q3: No, No, No, No, No, No, Yes; Q4: No, No, No, No, No, Yes	-0.71, -0.67	0.04
Would you recommend personal genotyping to relatives or friends who have not taken the course?	HPI	2021	Q1 <> Q2	0.248213	mc.nemar	1	CIs: 0.015138, 66.061047	Q1: 1, 1, 1, -1, -1, -1; Q2: 1, 1, 1, 1, 1, 1	0, 1	1
Would you recommend personal genotyping to relatives or friends who have not taken the course?	HPI	2021	Q1 <> Q3	1	mc.nemar	1	CIs: 0.033549, 29.807415	Q1: 1, 1, 1, -1, -1, -1; Q3: -1, 1, 1, 1, 1, -1	0, 0.33	0.33
Would you recommend personal genotyping to relatives or friends who have not taken the course?	HPI	2021	Q1 <> Q4	0.617075	mc.nemar	0.238	CIs: 0.00658, 8.615071	Q1: 1, 1, 1, -1, -1, -1; Q4: -1, 1, 1, 1, 1, 1	0, 0.67	0.67
Would you recommend personal genotyping to relatives or friends who have not taken the course?	HPI	2021	Q2 <> Q3	0.4795	mc.nemar	1.8	CIs: 0.026622, 121.702874	Q2: 1, 1, 1, 1, 1, 1; Q3: -1, 1, 1, 1, 1, -1	1, 0.33	-0.67
Would you recommend personal genotyping to relatives or friends who have not taken the course?	HPI	2021	Q2 <> Q4	1	mc.nemar	3.66667	CIs: 0.048976, 274.508339	Q2: 1, 1, 1, 1, 1, 1; Q4: -1, 1, 1, 1, 1, 1	1, 0.67	-0.33
Would you recommend personal genotyping to relatives or friends who have not taken the course?	HPI	2021	Q3 <> Q4	1	mc.nemar	9	CIs: 0.223461, 362.479568	Q3: -1, 1, 1, 1, 1, -1; Q4: -1, 1, 1, 1, 1, 1	0.33, 0.67	0.34
Would you recommend personal genotyping to relatives or friends who have not taken the course?	TUM	2020/21	Q2 <> Q3	0.608392	fisher	0.0472	small	Q2: No, No, No, No, No, No, Yes, Yes; Q3: No, No, No, No, Yes, Yes, Yes	-0.5, -0.14	0.36
Would you recommend personal genotyping to relatives or friends who have not taken the course?	TUM	2020/21	Q2 <> Q4	1	fisher	6.92e-17	small	Q2: No, No, No, No, No, No, Yes, Yes; Q4: No, No, No, No, No, Yes	-0.5, -0.67	-0.17
Would you recommend personal genotyping to relatives or friends who have not taken the course?	TUM	2020/21	Q3 <> Q4	0.559441	fisher	0.116	small to medium	Q3: No, No, No, No, Yes, Yes, Yes; Q4: No, No, No, No, No, Yes	-0.14, -0.67	-0.53
How important do you consider the treatment of ethical aspects in the AYPG course?	HPI	2021	Q1 <> Q2	1	wilcoxon.signed.rank	0	small	Q1: 2, 2, 2, 1, 1, 1; Q2: 1, 2, 1, 2, 2, 1	1.5, 1.5	0
How important do you consider the treatment of ethical aspects in the AYPG course?	HPI	2021	Q1 <> Q3	1	wilcoxon.signed.rank	0	small	Q1: 2, 2, 2, 1, 1, 1; Q3: 2, 2, 1, 2, 1, 1	1.5, 1.5	0
How important do you consider the treatment of ethical aspects in the AYPG course?	HPI	2021	Q1 <> Q4	0.148915	wilcoxon.signed.rank	0.707107	large	Q1: 2, 2, 2, 1, 1, 1; Q4: 2, 2, 2, 2, 2, 2	1.5, 2	0.5
How important do you consider the treatment of ethical aspects in the AYPG course?	HPI	2021	Q2 <> Q3	1	wilcoxon.signed.rank	0	small	Q2: 1, 2, 1, 2, 2, 1; Q3: 2, 2, 1, 2, 1, 1	1.5, 1.5	0
How important do you consider the treatment of ethical aspects in the AYPG course?	HPI	2021	Q2 <> Q4	0.148915	wilcoxon.signed.rank	0.707107	large	Q2: 1, 2, 1, 2, 2, 1; Q4: 2, 2, 2, 2, 2, 2	1.5, 2	0.5
How important do you consider the treatment of ethical aspects in the AYPG course?	HPI	2021	Q3 <> Q4	0.148915	wilcoxon.signed.rank	0.707107	large	Q3: 2, 2, 1, 2, 1, 1; Q4: 2, 2, 2, 2, 2, 2	1.5, 2	0.5
How important do you consider the treatment of ethical aspects in the AYPG course?	TUM	2020/21	Q2 <> Q3	1	fisher	6.63e-17	small	Q2: Absolutely necessary, Absolutely necessary, Absolutely necessary, Absolutely necessary, Absolutely necessary, Absolutely necessary, Rather important, Rather important; Q3: Absolutely necessary, Absolutely necessary, Absolutely necessary, Absolutely necessary, Absolutely necessary, Absolutely necessary, Rather important	1.75, 1.86	0.11
How important do you consider the treatment of ethical aspects in the AYPG course?	TUM	2020/21	Q2 <> Q4	1	fisher	4.53e-17	small	Q2: Absolutely necessary, Absolutely necessary, Absolutely necessary, Absolutely necessary, Absolutely necessary, Absolutely necessary, Rather important, Rather important; Q4: Absolutely necessary, Absolutely necessary, Absolutely necessary, Absolutely necessary, Rather important, Rather important	1.75, 1.67	-0.08
How important do you consider the treatment of ethical aspects in the AYPG course?	TUM	2020/21	Q3 <> Q4	0.559441	fisher	0.0423	small	Q3: Absolutely necessary, Absolutely necessary, Absolutely necessary, Absolutely necessary, Absolutely necessary, Absolutely necessary, Rather important; Q4: Absolutely necessary, Absolutely necessary, Absolutely necessary, Absolutely necessary, Rather important, Rather important	1.86, 1.67	-0.19
Do you think that a similar course should be obligatory in medical studies at universities?	TUM	2020/21	Q2 <> Q3	1	fisher	1.03e-16	small	Q2: No, No, No, Yes, Yes, Yes, Yes, Yes; Q3: No, No, Yes, Yes, Yes, Yes, Yes	0.25, 0.43	0.18
Do you think that a similar course should be obligatory in medical studies at universities?	TUM	2020/21	Q2 <> Q4	1	fisher	5.23e-17	small	Q2: No, No, No, Yes, Yes, Yes, Yes, Yes; Q4: No, No, Yes, Yes, Yes, Yes	0.25, 0.33	0.08
Do you think that a similar course should be obligatory in medical studies at universities?	TUM	2020/21	Q3 <> Q4	1	fisher	8.24e-17	small	Q3: No, No, Yes, Yes, Yes, Yes, Yes; Q4: No, No, Yes, Yes, Yes, Yes	0.43, 0.33	-0.1
Would you recommend to offer personal genotyping in future courses again?​	HPI	2021	Q3 <> Q4	1	mc.nemar	3.67	CIs: 0.048976, 274.508339	Q3: 1, 1, 1, 1, 1, 1; Q4: 1, 1, -1, 1, 1, 1	1, 0.67	-0.33
Would you recommend to offer personal genotyping in future courses again?​	TUM	2020/21	Q3 <> Q4	NA	fisher	NA	NA	Q3: Yes, Yes, Yes, Yes, Yes, Yes, Yes; Q4: Yes, Yes, Yes, Yes, Yes, Yes	1, 1	0
Do you think that personal genotyping in the course context is useful for the learning experience?​	HPI	2021	Q3 <> Q4	1	mc.nemar	0.467	CIs: 0.012897, 16.88554	Q3: 1, 1, 1, 1, -1, -1; Q4: 1, 1, -1, 1, 1, 1	0.33, 0.67	0.34
Do you think that personal genotyping in the course context is useful for the learning experience?​	TUM	2020/21	Q3 <> Q4	NA	fisher	NA	NA	Q3: Yes, Yes, Yes, Yes, Yes, Yes, Yes; Q4: Yes, Yes, Yes, Yes, Yes, Yes	1, 1	0
How did the course change your attitude?	HPI	2021	Q3 <> Q4	0.345779	wilcoxon.signed.rank	0.707107	large	Q3: 1, -1, -1, -1, NA, NA; Q4: 1, 1, 1, -1, -1, NA	-0.5, 0.2	0.7
How did the course change your attitude?	TUM	2020/21	Q3 <> Q4	0.466667	fisher	0.125	small to medium	Q3: Through the course I have become more critical about genetic analysis, Through the course I have become more critical about genetic analysis, Through the course I have gained a more positive opinion on genetic analysis, Through the course I have gained a more positive opinion on genetic analysis; Q4: Through the course I have become more critical about genetic analysis, Through the course I h…	0, -1	-1
Has this course changed your attitude towards personal genotype analysis?	HPI	2021	Q3 <> Q4	0.4795	mc.nemar	4.2	CIs: 0.116076, 151.969861	Q3: 1, 1, 1, -1, -1, -1; Q4: 1, 1, 1, 1, 1, -1	0, 0.67	0.67
Has this course changed your attitude towards personal genotype analysis?	TUM	2020/21	Q3 <> Q4	0.7669	fisher	0.247	medium to large	Q3: I don't know, No, No, Yes, Yes, Yes, Yes; Q4: I don't know, No, No, No, Yes, Yes	0.33, -0.2	-0.53
Do you feel adequately trained to analyze and interpret genomic data beyond the course?​	HPI	2021	Q3 <> Q4	0.4795	mc.nemar	5	CIs: 0.15007, 166.588729	Q3: 1, 1, 1, 1, -1, -1; Q4: 1, 1, -1, -1, -1, -1	0.33, -0.33	-0.66
Do you think that personal genotyping should be allowed without genetic counseling?	HPI	2020	Q1 <> Q4	1	wilcoxon.signed.rank	0.187	small	Q1: 1, -1, 0, -1, -1, -1; Q4: -1, 1, -1, -1, -1, -1	-0.5, -0.67	-0.17
Do you think that personal genotyping should be allowed without genetic counseling?	HPI	2020	Q2 <> Q4	0.77283	wilcoxon.signed.rank	0.235702	small	Q2: 0, 0, -1, 0, -1, -1; Q4: -1, 1, -1, -1, -1, -1	-0.5, -0.67	-0.17
Do you think that personal genotyping should be allowed without genetic counseling?	HPI	2020	Q3 <> Q4	1	wilcoxon.signed.rank	0.408	moderate	Q3: -1, -1, -1, -1, -1, -1; Q4: -1, 1, -1, -1, -1, -1	-1, -0.67	0.33
Do you think that personal genotyping should be allowed without genetic counseling?	HPI	2020	Q1 <> Q2	1	wilcoxon.signed.rank	0	small	Q1: 1, -1, 0, -1, -1, -1; Q2: 0, 0, -1, 0, -1, -1	-0.5, -0.5	0
Do you think that personal genotyping should be allowed without genetic counseling?	HPI	2020	Q1 <> Q3	0.371093	wilcoxon.signed.rank	0.574979	large	Q1: 1, -1, 0, -1, -1, -1; Q3: -1, -1, -1, -1, -1, -1	-0.5, -1	-0.5
Do you think that personal genotyping should be allowed without genetic counseling?	HPI	2020	Q2 <> Q3	0.148915	wilcoxon.signed.rank	0.707107	large	Q2: 0, 0, -1, 0, -1, -1; Q3: -1, -1, -1, -1, -1, -1	-0.5, -1	-0.5
I think genetic testing should be allowed without genetic counseling	HPI	2020	Q1 <> Q2	0.765594	wilcoxon.signed.rank	0.169031	small	Q1: 1, 0, NA, -1, -1, -1, -1, -1; Q2: 0, -1, 0, 0, 0, 0, -1, -1	-0.57, -0.38	0.19
I think genetic testing should be allowed without genetic counseling	HPI	2020	Q1 <> Q3	0.586214	wilcoxon.signed.rank	0.252838	small	Q1: 1, 0, NA, -1, -1, -1, -1, -1; Q3: -1, -1, -1, -1, -1, 0, -1, -1	-0.57, -0.88	-0.31
I think genetic testing should be allowed without genetic counseling	HPI	2020	Q2 <> Q3	0.0718606	wilcoxon.signed.rank	0.707	large	Q2: 0, -1, 0, 0, 0, 0, -1, -1; Q3: -1, -1, -1, -1, -1, 0, -1, -1	-0.38, -0.88	-0.5
I think the results from WGS would more likely lead to changes in my future health care decisions than results from array data	HPI	2020	Q1 <> Q2	0.203092	wilcoxon.signed.rank	0.57565	large	Q1: 1, 1, 1, 1, NA, -1, NA, -1; Q2: 0, 0, 0, -1, 0, 0, NA, -1	0.33, -0.29	-0.62
I think the results from WGS would more likely lead to changes in my future health care decisions than results from array data	HPI	2020	Q1 <> Q3	0.088973	wilcoxon.signed.rank	0.801784	large	Q1: 1, 1, 1, 1, NA, -1, NA, -1; Q3: 0, 0, 0, -1, 1, -1, 0, -1	0.33, -0.25	-0.58
I think the results from WGS would more likely lead to changes in my future health care decisions than results from array data	HPI	2020	Q2 <> Q3	1	wilcoxon.signed.rank	0	small	Q2: 0, 0, 0, -1, 0, 0, NA, -1; Q3: 0, 0, 0, -1, 1, -1, 0, -1	-0.29, -0.25	0.04
